# Supplementary material for: Offense and defense between streamers and customers in live commerce marketing: Protection motivation and information overload
Source: PLoS One. 2024 Sep 6;19(9):e0305585. doi: 10.1371/journal.pone.0305585 (PMC11379157; doi:10.1371/journal.pone.0305585)
Supplement: S1 Data — (CSV) [file pone.0305585.s004.csv]

UVU1	UVU2	UVU3	HVU1	HVU2	HVU3	EEY1	EEY2	EEY3	RCT1	RCT2	RCT3	PII1	PII2	PII3	IOD1	IOD2	IOD3	CRE1	CRE2	CRE3
1	3	1	1	3	3	1	3	1	5	3	5	4	5	3	5	5	4	2	2	1
3	4	3	2	2	2	3	4	3	3	2	3	3	4	3	3	4	3	3	4	4
2	1	2	4	3	2	2	1	2	4	5	4	3	3	4	4	4	3	4	5	4
2	1	3	4	5	3	2	1	3	4	5	3	4	3	4	4	3	5	3	3	2
4	5	5	3	2	2	4	5	5	2	1	1	5	5	3	2	2	1	1	1	1
3	2	3	3	3	2	3	2	3	3	4	3	4	4	4	3	2	3	2	3	3
3	2	2	5	5	3	3	2	2	4	4	4	3	4	3	2	3	3	3	2	3
1	2	3	4	4	4	1	2	3	3	4	4	3	4	3	4	3	5	3	2	4
2	3	1	1	3	3	2	3	1	5	4	4	4	4	3	3	4	2	2	3	2
4	4	3	4	3	2	4	4	3	3	3	3	5	4	5	3	2	4	1	3	1
2	1	3	2	2	1	2	1	3	3	1	3	4	5	3	2	2	3	3	4	3
4	4	5	2	2	1	4	4	5	1	3	4	3	2	2	2	3	3	2	2	2
1	3	2	4	5	4	1	3	2	4	5	4	3	4	4	2	2	3	3	4	3
1	2	1	3	2	2	1	2	1	5	3	4	3	2	2	4	3	3	3	2	4
2	2	2	2	2	3	2	2	2	4	3	4	3	3	4	4	3	3	3	2	2
4	4	3	4	5	5	4	4	3	3	4	4	4	4	3	2	3	3	2	3	3
2	2	2	3	2	3	2	2	2	4	4	3	3	3	4	5	5	3	3	3	3
3	3	4	3	3	3	3	3	4	2	2	1	4	5	3	2	3	3	2	2	2
3	4	4	1	3	3	3	4	4	2	4	3	4	3	5	4	3	3	2	1	1
1	3	1	5	3	3	1	3	1	5	5	5	4	5	5	4	5	5	4	5	4
1	3	2	1	2	3	1	3	2	4	5	3	2	2	3	4	5	3	3	4	3
1	2	3	2	2	3	1	2	3	3	4	3	4	4	4	5	4	5	3	4	4
3	3	4	5	4	3	3	3	4	2	3	2	4	4	5	2	1	3	2	3	3
3	3	2	1	2	2	3	3	2	4	4	4	5	5	3	3	4	4	2	2	2
1	3	2	1	3	2	1	3	2	4	4	5	3	3	3	4	5	3	3	2	2
2	2	1	5	5	5	2	2	1	5	3	4	4	4	5	3	2	3	3	2	4
3	4	3	1	3	2	3	4	3	3	3	3	4	4	3	3	4	2	3	2	2
4	3	3	4	3	2	4	3	3	3	4	2	3	3	4	3	2	4	2	2	2
5	3	5	3	3	3	5	3	5	2	1	1	4	4	3	2	1	2	1	2	3
1	2	2	4	3	4	1	2	2	5	5	5	4	4	4	3	3	2	3	4	2
3	4	4	5	3	4	3	4	4	3	3	2	3	3	5	2	1	1	2	2	1
4	3	3	1	1	1	4	3	3	2	2	2	3	3	5	2	2	1	1	3	2
3	2	3	2	2	1	3	2	3	5	4	4	3	3	4	4	5	3	3	2	2
1	2	3	1	3	3	1	2	3	3	3	3	4	4	4	3	3	3	2	2	1
4	5	3	5	4	5	4	5	3	3	3	2	3	3	5	2	2	1	1	1	3
3	2	3	4	5	4	3	2	3	4	3	3	3	3	3	4	3	3	3	3	3
2	3	1	2	3	2	2	3	1	3	3	4	3	3	3	5	5	3	3	3	4
4	4	3	1	2	2	4	4	3	3	4	3	5	5	5	3	2	4	2	3	1
2	2	1	5	4	4	2	2	1	4	5	4	3	3	4	5	5	3	3	2	3
3	4	2	5	4	4	3	4	2	4	4	3	5	5	5	5	3	4	2	2	2
2	2	1	2	2	3	2	2	1	3	3	3	5	5	3	5	5	3	3	2	2
4	5	3	1	2	3	4	5	3	3	3	3	5	5	5	3	2	2	2	3	1
4	3	3	5	4	5	4	3	3	5	4	4	5	5	3	3	3	2	3	2	2
3	2	2	4	4	4	3	2	2	3	2	3	4	4	4	2	3	2	2	3	3
3	3	2	5	5	4	3	3	2	4	5	4	4	4	5	2	1	1	4	5	5
3	2	4	3	3	4	3	2	4	3	2	2	5	5	3	3	4	2	2	2	3
3	2	2	1	2	1	3	2	2	5	4	4	4	4	4	4	3	3	3	3	3
2	2	3	3	4	4	2	2	3	3	4	2	4	4	4	4	3	3	3	3	4
2	1	3	5	4	3	2	1	3	3	2	4	4	4	5	4	3	5	3	4	4
4	5	5	3	3	2	4	5	5	4	5	4	4	4	3	3	3	3	3	3	2
5	4	4	3	4	5	5	4	4	3	3	2	3	3	4	1	3	2	2	3	3
2	3	3	1	1	2	2	3	3	4	5	4	5	5	4	5	4	3	3	4	3
3	2	2	1	3	4	3	2	2	3	2	2	3	3	4	3	4	2	3	3	3
2	1	3	1	2	1	2	1	3	2	1	1	5	5	5	3	3	2	2	3	1
2	3	2	4	5	3	2	3	2	4	4	4	2	2	2	4	5	5	4	4	5
2	3	3	4	4	5	2	3	3	4	4	4	2	2	2	4	5	5	3	3	4
2	1	3	4	4	5	2	1	3	5	4	5	4	4	3	5	4	3	3	4	3
2	3	2	1	1	1	2	3	2	3	4	3	3	3	3	5	4	3	3	2	2
1	1	2	2	3	3	1	1	2	3	3	3	3	3	4	4	4	3	3	3	2
2	2	1	4	3	3	2	2	1	5	5	5	3	3	2	2	2	1	3	3	2
2	3	3	4	3	4	2	3	3	5	5	4	2	2	3	4	3	3	3	3	2
4	4	3	4	5	4	4	4	3	1	2	1	4	4	5	2	1	1	1	3	3
1	3	2	5	3	2	1	3	2	4	4	5	5	5	4	4	4	5	3	4	3
2	2	2	2	3	2	2	2	2	4	5	3	3	3	3	5	4	4	3	4	3
1	1	3	1	1	1	1	1	3	4	4	5	4	4	5	4	5	4	4	4	5
1	1	3	4	4	3	1	1	3	4	4	3	3	3	4	4	4	5	3	2	2
4	4	3	4	3	2	4	4	3	4	4	4	3	3	5	2	2	2	2	3	1
2	1	3	3	2	1	2	1	3	5	4	4	3	3	4	4	5	5	3	4	3
2	2	1	5	3	2	2	2	1	4	3	5	3	3	5	4	3	5	3	2	4
3	3	3	2	2	3	3	3	3	5	5	3	2	2	3	3	4	3	2	1	3
1	3	3	3	3	4	1	3	3	3	2	2	3	3	4	3	4	4	2	1	1
1	3	1	3	3	4	1	3	1	4	4	4	4	4	5	4	5	5	3	3	2
2	3	3	3	3	2	2	3	3	3	4	4	2	2	3	3	2	3	3	3	2
5	5	3	3	4	3	5	5	3	4	3	5	5	5	4	2	3	2	2	2	3
3	3	3	1	3	3	3	3	3	3	4	2	5	5	3	3	2	2	3	3	4
1	2	1	4	5	4	1	2	1	3	4	2	3	2	3	4	5	3	3	4	4
3	2	4	2	1	1	3	2	4	5	3	5	3	4	4	3	4	3	2	3	1
4	4	4	2	2	2	4	4	4	3	4	3	4	5	4	3	3	4	2	1	1
3	4	3	1	2	1	3	4	3	5	3	4	4	5	5	4	3	4	2	2	2
2	1	3	4	4	3	2	1	3	5	4	4	3	4	4	3	3	4	3	2	4
4	5	4	1	3	4	4	5	4	3	4	4	3	4	4	2	1	3	2	2	1
2	3	3	1	1	3	2	3	3	4	5	3	4	5	5	4	5	5	3	4	4
3	3	2	4	5	3	3	3	2	4	3	5	3	5	5	2	1	2	3	3	3
3	3	2	3	2	2	3	3	2	4	4	4	3	5	5	4	3	3	2	2	2
2	2	2	4	5	3	2	2	2	4	5	3	3	3	3	3	4	4	3	2	4
3	2	4	3	4	3	3	2	4	5	4	4	3	3	3	3	3	3	3	2	4
2	1	3	4	5	3	2	1	3	3	3	2	3	5	5	3	2	3	3	4	2
4	3	3	2	1	1	4	3	3	4	4	3	3	2	2	2	1	1	2	1	2
2	1	2	1	1	3	2	1	2	3	4	3	3	3	3	3	4	4	3	4	2
5	3	5	1	1	1	5	3	5	2	1	2	5	3	3	2	1	1	1	1	1
1	1	3	4	3	2	1	1	3	4	3	3	3	3	3	4	4	5	3	2	3
2	2	1	5	3	2	2	2	1	4	4	3	3	2	2	3	4	3	2	1	1
2	2	2	1	1	2	2	2	2	3	3	4	4	5	5	3	3	4	3	4	3
4	5	3	3	4	5	4	5	3	3	4	3	5	5	5	3	2	2	2	3	3
2	3	2	2	3	4	2	3	2	3	2	2	4	4	4	5	4	3	2	1	1
2	1	1	3	2	3	2	1	1	5	5	5	2	1	1	4	3	5	4	5	5
2	3	2	3	2	3	2	3	2	3	2	2	4	4	4	4	3	4	2	2	3
2	1	1	5	3	2	2	1	1	3	2	2	3	2	2	3	3	2	3	4	2
1	1	1	1	2	3	1	1	1	1	3	3	3	3	3	2	3	1	3	4	3
1	1	3	1	3	3	1	1	3	2	1	3	4	5	5	3	4	3	3	4	3
1	1	2	4	4	5	1	1	2	1	1	1	4	3	3	2	3	1	2	2	2
3	3	3	4	3	2	3	3	3	4	3	4	4	3	3	3	3	2	3	2	2
2	1	2	5	3	3	2	1	2	3	2	2	4	3	3	3	2	2	3	4	3
2	2	1	5	5	5	2	2	1	4	4	3	3	2	2	2	3	2	3	2	2
3	2	3	3	2	2	3	2	3	3	2	3	4	3	3	3	3	2	2	3	3
3	4	2	4	5	4	2	1	3	4	4	5	4	4	4	2	2	2	3	4	2
3	2	4	1	3	3	2	2	1	4	5	3	4	5	5	3	4	3	3	2	2
5	5	5	1	2	3	1	1	2	3	4	4	4	4	4	2	1	1	2	2	3
2	2	2	2	2	2	3	3	2	2	2	1	5	5	5	2	2	1	1	2	3
2	1	1	4	4	4	5	3	4	2	3	3	4	3	3	2	1	3	2	3	3
1	3	1	4	3	4	3	3	3	3	2	2	4	5	4	3	2	4	2	3	2
2	1	3	3	2	1	2	3	2	3	2	2	3	4	4	2	2	2	3	2	2
4	4	4	5	5	3	3	3	2	3	2	3	3	4	4	3	2	4	2	1	2
4	3	4	1	2	1	4	4	5	4	5	4	4	5	4	2	2	3	3	4	3
2	3	3	5	4	5	2	1	3	5	5	4	3	3	4	5	4	5	3	4	4
3	2	2	2	1	3	1	1	2	4	4	4	4	5	3	4	3	3	3	2	4
3	2	3	5	3	4	5	4	5	5	5	4	3	4	5	3	4	3	3	4	3
2	1	2	2	3	4	1	3	1	5	5	5	3	2	3	5	5	5	3	2	3
2	3	3	5	3	2	3	4	2	2	1	1	4	5	3	2	2	2	1	3	1
3	4	4	2	2	1	2	2	2	4	4	5	4	4	5	3	4	2	2	2	1
2	2	1	3	4	5	2	2	2	3	2	4	3	2	3	3	2	2	3	3	3
2	2	1	2	1	1	1	1	3	2	3	3	4	5	3	3	3	2	3	4	4
2	2	3	2	1	1	1	1	2	5	4	5	3	4	4	4	3	5	3	4	3
2	1	3	2	3	3	2	3	3	4	5	5	3	3	3	4	4	4	4	3	3
2	2	1	1	3	2	2	2	2	4	5	5	3	3	3	2	1	3	3	3	4
1	1	2	2	2	3	3	2	3	1	1	3	4	4	4	2	1	1	3	2	4
2	1	2	2	1	2	3	2	2	4	4	5	2	3	3	4	4	5	4	5	4
1	2	1	1	2	1	2	2	3	3	2	2	5	5	5	2	2	3	2	3	3
1	2	3	1	2	3	4	4	3	3	3	4	4	3	3	2	3	3	3	3	3
3	3	3	2	3	2	1	3	1	3	2	4	4	3	3	4	4	4	2	3	3
3	3	4	3	4	4	3	3	4	3	2	4	4	4	4	4	4	3	2	3	2
1	3	3	3	2	2	4	5	5	3	4	3	4	4	4	3	4	2	3	4	2
3	3	4	3	3	2	3	4	2	5	4	3	4	5	5	4	4	3	2	1	3
2	2	1	1	1	3	4	5	3	4	3	3	3	2	2	3	3	2	3	3	4
2	2	3	1	2	2	2	1	2	3	4	4	3	3	3	3	4	3	4	3	5
4	4	5	3	2	3	1	2	2	2	1	3	5	4	4	2	1	3	1	2	3
1	1	2	1	3	2	2	1	3	3	4	3	3	2	2	4	3	3	3	2	2
2	2	1	2	2	1	2	2	2	3	4	3	4	5	5	3	2	3	2	3	2
3	3	4	1	2	3	2	1	2	3	4	2	4	3	3	4	4	3	3	3	2
2	3	1	3	2	2	2	2	1	4	5	5	4	5	5	4	4	3	3	4	3
1	3	3	3	2	3	3	2	2	4	3	5	3	3	3	4	4	3	3	3	4
2	3	2	1	2	2	2	3	1	2	1	2	4	3	3	3	3	2	3	4	2
3	2	2	2	3	4	3	2	3	3	2	4	4	3	3	3	3	3	2	2	2
3	2	2	2	2	2	3	3	2	3	3	2	4	3	3	2	3	3	3	2	4
2	3	3	1	3	4	3	4	2	5	3	5	3	4	4	4	3	5	3	3	4
3	2	2	2	2	1	3	4	4	4	5	3	4	3	3	2	3	3	2	1	3
2	3	3	2	1	3	2	2	1	3	4	2	4	5	5	2	3	3	2	2	2
2	1	3	3	2	3	1	2	1	4	5	5	3	2	2	3	2	4	3	3	2
5	4	4	3	3	2	3	3	2	5	5	5	4	3	3	2	2	1	3	4	3
1	3	2	1	3	2	3	3	3	4	4	5	3	3	3	3	2	4	3	3	3
4	3	4	1	2	3	4	3	3	4	5	3	4	3	3	3	3	4	2	3	3
1	2	3	2	2	2	1	2	3	2	2	2	4	3	3	2	3	2	3	4	3
1	2	3	4	4	5	3	3	3	4	5	3	3	5	5	2	3	2	2	2	2
2	3	3	2	2	2	2	1	3	4	5	3	3	2	2	3	2	2	3	2	4
3	3	2	1	1	3	2	1	3	3	3	4	4	4	4	3	4	4	3	4	4
2	3	2	1	1	3	1	2	3	4	4	5	4	4	4	4	4	3	2	3	3
1	3	3	2	1	2	2	2	1	4	3	4	3	3	3	2	1	3	3	4	2
2	2	1	3	2	2	2	1	2	3	2	2	4	5	5	3	4	2	3	4	3
3	4	3	2	3	3	2	2	1	5	3	5	4	3	3	5	3	3	3	2	3
3	3	3	2	3	2	3	2	2	4	3	4	4	3	3	3	4	4	2	3	2
2	3	2	3	3	4	3	2	2	4	4	3	4	3	4	4	5	3	3	4	2
3	2	2	1	2	1	1	2	3	2	2	3	4	4	3	2	3	3	2	3	2
2	1	1	2	3	2	3	4	3	2	3	3	4	5	4	3	2	4	3	2	3
3	2	3	2	3	2	3	4	3	3	2	3	4	3	5	4	5	4	2	3	2
4	5	4	2	1	3	2	1	2	4	3	3	4	3	4	2	3	1	2	2	3
1	3	2	3	4	4	1	1	1	2	1	3	4	4	5	3	2	4	2	3	2
4	5	3	3	2	3	2	3	3	4	4	3	3	4	4	2	1	3	2	1	3
2	1	3	3	2	1	4	5	3	4	3	3	3	4	3	5	5	4	3	2	3
2	2	3	2	2	2	2	3	2	2	2	2	4	4	4	3	2	3	2	1	2
1	2	3	4	5	5	4	4	4	4	4	3	4	4	5	3	4	4	2	2	2
1	3	2	2	3	2	1	1	3	4	5	5	3	3	4	4	4	3	3	2	2
4	3	3	1	2	3	3	3	3	5	5	4	4	3	3	3	3	2	3	2	2
3	3	4	2	3	4	2	3	2	5	3	4	4	3	5	3	4	2	2	1	1
2	2	1	3	2	2	1	3	2	2	3	1	4	3	4	3	4	2	2	3	2
2	3	1	3	2	2	3	2	2	4	5	3	4	5	3	4	4	4	3	3	3
4	3	3	1	1	2	2	1	3	3	2	2	4	4	3	2	1	3	2	3	1
1	2	2	2	1	1	1	1	2	3	4	3	3	5	4	4	3	3	3	2	2
2	3	3	2	1	2	5	4	4	3	4	3	3	4	4	4	3	3	3	3	2
2	2	1	2	1	2	1	2	3	2	1	2	4	5	5	3	2	3	2	2	2
1	3	2	4	3	4	1	3	3	3	2	3	4	3	3	2	2	1	3	2	2
3	3	4	2	1	2	1	3	3	5	3	5	3	4	4	5	4	3	3	3	2
2	1	1	3	4	4	4	3	3	3	3	3	4	4	4	4	5	5	3	3	4
2	2	3	2	3	3	2	2	1	4	3	5	4	3	3	5	4	5	3	2	3
3	2	2	1	1	3	2	2	1	5	5	5	3	2	2	3	3	3	3	3	2
3	3	3	2	2	1	2	1	2	3	3	3	4	5	5	3	2	2	2	2	2
3	2	2	2	2	3	3	3	2	4	4	5	3	3	3	4	3	3	3	2	3
3	3	4	2	1	3	2	2	1	2	1	1	4	3	3	3	3	2	1	3	1
4	4	3	3	4	3	1	1	3	3	4	3	5	3	3	3	2	2	2	3	1
4	5	5	3	3	3	3	3	3	2	3	1	5	5	5	2	1	3	1	3	2
2	2	2	2	3	3	3	4	3	4	5	5	3	2	2	5	3	4	4	3	5
3	4	3	1	1	3	2	1	3	3	4	4	3	4	4	5	3	3	2	1	2
2	2	1	2	3	4	2	2	1	4	3	3	3	3	3	3	4	4	3	2	2
4	5	3	3	3	3	3	2	2	3	2	3	4	3	4	3	4	3	2	1	2
4	5	4	2	1	1	2	3	2	4	4	4	4	4	4	3	3	3	2	3	3
3	4	3	5	5	3	3	2	3	4	3	3	5	4	5	3	2	4	1	2	2
3	3	4	4	4	4	3	2	2	5	5	5	4	5	4	2	1	1	2	1	1
3	4	3	1	3	3	1	1	3	3	3	4	5	5	5	3	3	2	3	2	3
1	2	3	1	3	3	1	2	2	5	5	5	3	5	3	2	2	2	4	4	3
3	2	4	3	2	1	3	2	3	2	2	2	4	4	4	3	4	4	2	2	1
2	1	2	2	2	3	3	2	4	5	3	5	2	2	2	3	3	3	4	3	5
2	1	1	3	4	5	1	1	2	3	2	4	3	2	3	3	2	3	3	3	3
2	2	2	2	3	4	3	4	4	4	4	4	3	3	3	4	4	5	3	4	2
2	2	3	3	2	3	2	1	2	4	4	5	3	3	3	4	3	5	3	2	3
2	1	3	2	3	2	1	1	1	4	5	3	3	4	3	3	2	3	3	2	2
3	2	4	1	2	3	3	4	4	3	4	4	4	3	4	3	2	2	1	3	3
2	1	2	2	3	3	2	1	1	5	3	5	3	4	3	4	5	3	4	5	3
2	2	1	2	1	1	1	3	3	4	3	3	3	4	3	5	5	4	3	2	2
4	5	3	2	1	2	3	3	4	2	1	2	5	4	5	3	2	4	1	3	1
3	2	4	3	4	5	3	2	4	2	2	1	5	4	5	3	3	3	1	1	1
2	2	3	1	1	1	2	1	1	2	1	1	4	5	4	3	2	3	2	2	2
1	3	3	1	1	1	2	3	3	5	4	5	3	5	3	5	5	5	3	2	2
5	3	4	1	1	2	1	3	3	2	2	1	4	3	4	2	3	2	2	2	1
3	2	3	3	3	3	2	2	2	4	4	5	3	3	3	3	4	2	3	4	3
2	3	1	2	1	3	1	2	3	4	3	3	3	4	3	5	5	3	3	4	4
2	2	1	3	4	3	2	2	2	2	2	1	4	4	4	2	3	1	3	3	2
2	1	2	3	3	4	2	3	3	4	3	4	4	3	4	4	5	5	3	2	4
2	2	2	1	3	2	2	3	2	1	1	1	5	5	5	3	2	3	1	1	1
1	2	1	2	1	1	3	4	3	5	4	4	3	3	3	5	5	3	3	3	4
2	1	3	2	3	2	3	2	4	5	4	5	3	4	3	5	3	5	4	3	5
3	3	4	2	3	3	4	5	4	3	2	4	4	5	4	4	5	4	3	4	2
4	3	4	1	1	2	2	1	3	3	3	2	4	3	4	3	2	2	1	2	2
4	5	5	3	3	4	2	1	2	4	4	5	4	3	4	3	3	2	2	1	1
5	5	5	3	2	2	3	4	3	3	2	2	4	4	4	2	1	3	2	3	1
4	3	3	2	1	1	3	4	2	2	1	3	5	5	5	3	3	3	2	3	1
4	4	4	1	1	3	3	2	2	3	3	3	5	5	5	2	2	3	2	1	1
4	4	3	2	1	3	5	5	3	2	1	2	4	5	4	2	2	2	1	2	1
1	2	1	3	2	1	1	2	1	4	5	4	3	4	3	4	4	4	3	4	3
2	2	3	4	3	4	2	2	3	3	4	2	4	5	4	3	2	2	2	1	1
1	3	2	3	2	2	1	3	2	4	4	4	3	5	3	4	3	5	3	4	4
2	3	1	3	3	3	2	3	1	2	1	2	4	5	4	3	2	3	2	2	1
2	1	2	1	2	3	2	1	2	5	4	4	3	3	3	4	3	5	3	3	3
2	3	3	3	2	3	2	3	3	2	2	3	4	4	4	2	2	3	2	3	2
2	3	2	2	1	3	2	3	2	4	4	3	4	3	4	5	3	5	2	2	3
5	4	5	1	2	3	5	4	5	3	3	4	4	5	4	2	1	3	2	1	1
1	1	1	1	2	2	1	1	1	2	2	3	4	3	4	3	2	4	2	3	3
4	4	4	3	4	4	4	4	4	5	3	5	3	3	3	3	2	2	2	3	1
3	4	2	1	3	2	3	4	2	4	3	4	3	4	3	2	3	3	2	2	3
1	2	3	3	2	2	1	2	3	5	4	4	4	5	4	4	4	5	3	3	3
2	1	2	4	5	3	2	1	2	3	4	3	4	3	4	3	2	3	3	2	2
3	3	4	2	3	4	3	3	4	2	2	3	4	4	4	3	2	4	2	3	3
3	2	3	1	2	2	3	2	3	3	2	2	4	5	4	5	4	3	2	2	3
3	2	3	4	3	2	3	2	3	3	2	3	4	4	4	4	3	3	2	2	1
2	2	3	2	2	2	2	2	3	3	3	4	3	3	3	3	4	4	3	4	4
2	2	3	3	3	3	2	2	3	4	4	4	4	5	4	4	4	5	3	3	4
4	5	4	1	1	3	4	5	4	4	3	3	4	3	4	4	3	3	3	4	2
3	2	2	4	4	5	3	2	2	4	3	4	4	5	4	3	2	3	2	2	3
3	4	4	4	5	4	3	4	4	2	1	1	4	3	4	2	2	1	1	1	2
4	3	3	1	1	3	4	3	3	5	5	4	4	4	4	2	3	3	3	4	3
1	2	1	3	2	3	1	2	1	5	5	5	3	4	3	5	4	5	4	4	3
4	4	3	1	2	2	4	4	3	5	3	3	4	3	4	2	3	1	3	4	2
1	2	2	2	2	3	1	2	2	4	4	4	3	3	3	4	5	4	3	4	2
4	5	4	2	1	1	4	5	4	4	4	5	3	3	3	2	2	1	3	4	2
2	1	1	3	2	2	2	1	1	3	2	2	4	5	4	3	4	4	2	3	2
3	2	2	4	5	3	3	2	2	2	2	3	3	4	3	3	2	4	2	2	3
2	2	2	2	3	2	2	2	2	4	3	5	3	3	3	2	1	1	3	2	3
2	3	3	2	2	2	2	3	3	3	4	2	4	5	4	2	2	1	2	2	1
2	3	2	1	2	3	2	3	2	3	2	3	4	5	4	4	3	5	2	2	1
1	3	3	3	3	2	1	3	3	4	3	3	3	4	3	4	4	3	2	3	3
2	3	2	2	2	2	2	3	2	3	2	3	3	2	3	4	4	4	3	2	2
2	2	2	1	1	3	2	2	2	3	4	2	3	3	3	2	3	1	2	2	1
3	3	3	1	3	3	3	3	3	4	4	4	3	2	3	4	4	3	2	2	2
2	1	3	4	5	4	2	1	3	5	3	5	3	3	3	4	3	4	2	3	2
1	3	2	2	3	3	1	3	2	3	2	4	3	2	3	5	5	3	3	2	4
3	4	3	2	3	4	3	4	3	4	4	3	4	5	4	4	4	5	2	3	3
1	1	1	3	4	5	1	1	1	1	3	3	4	3	4	1	1	1	3	2	3
2	1	3	2	2	3	2	1	3	5	5	5	3	2	3	5	4	4	3	2	2
2	1	1	1	3	4	2	1	1	4	4	5	3	4	3	3	2	4	3	4	2
2	2	1	3	2	2	2	2	1	4	4	5	3	4	3	4	3	5	2	3	2
3	3	2	4	3	3	3	3	2	3	3	2	4	3	4	2	1	3	2	1	3
2	3	1	1	3	4	4	5	4	1	1	1	4	5	4	2	2	2	2	2	2
1	1	3	2	3	2	4	5	4	4	3	3	4	5	4	4	4	4	3	3	3
2	3	1	1	2	2	3	3	3	4	5	5	3	3	3	3	4	4	3	2	2
2	3	2	2	1	1	3	3	3	5	5	5	3	3	3	5	5	5	3	2	3
1	2	3	3	4	4	5	5	5	1	2	1	5	5	5	2	2	1	1	3	1
2	1	1	3	3	2	3	4	3	4	5	4	3	4	3	4	3	5	3	3	3
4	4	3	5	4	4	4	5	4	2	2	2	4	5	4	2	3	1	1	2	1
3	2	4	3	2	1	4	4	4	4	4	4	4	4	4	3	4	2	3	4	2
5	5	4	3	2	3	5	3	5	2	2	3	5	3	5	2	1	3	1	3	2
1	2	3	1	3	4	4	5	4	4	4	3	4	5	4	5	3	4	2	3	3
1	2	2	1	2	2	3	4	3	5	5	3	3	4	3	4	4	4	3	4	2
3	2	2	1	2	3	4	4	4	3	3	4	4	4	4	2	3	3	3	2	4
3	4	4	3	4	5	3	4	3	5	5	5	3	4	3	4	4	3	3	4	2
3	2	3	1	1	2	4	4	4	3	3	2	4	4	4	3	2	4	2	1	1
2	1	2	2	3	3	3	3	3	4	5	3	3	3	3	4	5	3	3	2	3
3	2	2	1	1	1	5	5	5	2	2	1	5	5	5	3	3	2	1	3	2
2	1	2	2	1	3	3	4	3	4	4	3	3	4	3	4	3	4	3	3	4
2	1	3	2	3	4	4	3	4	2	1	1	4	3	4	2	3	2	1	3	2
2	3	1	3	2	3	4	4	4	4	3	5	4	4	4	5	5	5	3	4	4
5	3	3	3	4	4	4	5	4	5	3	5	4	5	4	2	1	1	2	3	1
1	2	3	1	2	1	4	4	4	2	2	1	4	4	4	4	4	3	2	3	1
1	3	1	1	1	1	3	3	3	5	3	4	3	3	3	4	5	4	3	3	3
1	3	1	2	2	2	4	4	4	2	2	2	4	4	4	2	3	3	2	2	2
3	3	2	3	2	3	3	2	3	5	4	4	3	2	3	3	4	3	2	3	2
1	1	2	3	3	4	3	4	3	5	4	3	3	4	3	3	3	4	4	4	3
2	2	1	2	1	3	3	3	3	4	4	4	3	3	3	4	5	3	3	4	4
3	2	3	2	2	3	5	5	5	3	3	2	5	5	5	3	2	3	2	1	2
2	1	3	3	4	4	4	4	4	1	3	2	4	4	4	2	3	1	2	2	1
3	4	3	1	2	1	4	5	4	4	3	4	4	5	4	4	3	3	2	3	2
4	5	4	1	2	2	4	5	4	3	2	2	4	5	4	2	3	3	2	3	1
3	3	4	2	3	4	3	4	3	3	2	2	3	4	3	3	2	4	2	1	2
2	3	1	3	2	3	4	3	4	4	4	3	4	3	4	4	5	4	3	4	2
2	2	1	1	3	2	4	4	4	3	4	2	4	4	4	3	2	4	3	4	3
3	3	4	1	1	1	4	5	4	4	4	5	4	5	4	2	1	2	3	3	4
3	4	3	1	3	2	4	3	4	3	3	3	4	3	4	3	2	4	2	2	3
2	3	2	3	4	3	4	3	4	4	5	4	4	3	4	4	3	5	4	5	4
1	1	2	3	4	5	4	5	4	4	3	5	4	5	4	3	4	2	2	3	1
1	3	3	2	3	2	3	4	3	5	5	5	3	4	3	4	4	5	3	4	3
1	1	3	2	1	2	3	3	3	5	5	3	3	3	3	3	3	2	3	2	2
3	3	2	4	5	5	4	3	4	4	4	5	4	3	4	4	3	4	3	4	3
1	1	1	1	2	1	3	4	3	4	3	5	3	4	3	5	5	5	4	5	5
1	2	1	2	1	2	3	3	3	4	3	4	3	3	3	4	5	5	4	3	5
2	1	2	2	3	4	3	2	3	4	3	4	3	2	3	4	5	3	3	2	4
3	2	2	4	3	3	3	3	3	4	3	3	3	3	3	4	5	4	3	3	4
2	3	1	1	3	4	3	4	3	5	4	5	3	4	3	2	1	3	4	4	4
3	2	2	2	2	1	4	3	3	4	5	4	4	3	3	4	3	3	2	3	3
3	2	4	3	4	3	4	5	4	4	5	4	4	5	4	2	2	1	2	2	3
2	1	2	2	1	1	3	4	4	4	4	4	3	4	4	4	5	4	3	2	2
1	1	1	3	3	2	3	3	2	4	3	5	3	3	2	5	5	4	4	3	5
2	3	3	3	4	5	3	2	2	5	4	3	3	2	2	4	5	4	3	4	4
1	1	3	2	2	3	4	3	5	2	2	2	4	3	5	3	2	4	2	2	1
3	3	3	3	3	2	4	5	4	4	5	3	4	5	4	4	3	5	3	3	3
4	5	5	1	1	1	4	3	4	3	3	2	4	3	4	2	3	3	1	3	1
1	3	2	1	2	3	4	4	5	2	2	2	4	4	5	2	3	1	2	2	2
3	4	3	2	3	2	4	3	4	2	2	3	4	3	4	3	3	2	2	2	1
4	5	3	2	2	1	4	5	5	4	4	4	4	5	5	2	1	1	3	2	4
2	3	2	1	3	2	4	5	4	4	3	5	4	5	4	3	3	4	3	3	4
1	3	1	3	3	3	4	4	4	4	4	3	4	4	4	3	4	4	3	4	2
3	2	4	2	2	3	4	5	3	4	3	5	4	5	3	4	4	3	2	3	1
3	3	2	3	2	1	4	3	5	3	4	2	4	3	5	4	3	3	3	2	2
1	3	2	1	1	1	4	3	4	3	3	2	4	3	4	5	4	4	3	3	2
4	4	3	1	2	3	4	5	3	4	3	5	4	5	3	3	4	3	2	3	3
4	5	4	3	2	2	4	4	4	5	3	5	4	4	4	3	3	4	2	1	1
2	2	1	3	2	1	4	3	4	4	3	5	4	3	4	2	3	3	3	3	2
3	3	4	2	3	4	3	4	4	4	5	5	3	4	4	4	4	3	3	2	4
4	4	3	3	3	2	4	4	4	4	4	4	4	4	4	3	2	3	2	1	2
5	4	4	1	3	2	5	3	3	3	3	2	5	3	3	3	3	2	2	1	3
4	5	4	1	2	3	2	3	2	4	4	4	4	4	4	3	3	2	2	2	2
3	4	3	2	1	3	1	1	1	3	3	2	5	4	3	3	2	2	2	2	2
2	3	1	2	3	2	3	3	2	3	3	3	3	2	3	4	5	4	3	4	4
2	1	2	2	1	3	2	3	3	4	3	5	4	3	5	4	4	3	3	3	3
3	3	3	2	2	3	2	3	1	3	2	2	4	3	5	3	3	3	2	2	3
2	1	3	4	4	3	3	4	4	3	2	2	4	5	5	3	2	4	2	2	2
2	2	3	1	3	3	3	2	3	3	2	4	4	4	5	5	5	3	2	2	2
2	1	2	3	3	2	1	3	1	3	2	2	3	2	3	5	5	4	2	3	2
2	2	2	3	4	3	3	4	4	5	5	4	3	3	3	5	3	4	4	3	4
3	2	2	3	2	1	3	2	2	4	4	3	4	3	3	5	5	3	2	2	2
1	2	3	3	3	2	4	5	3	5	3	4	3	3	3	3	4	2	3	3	2
5	4	3	3	3	2	1	1	1	5	3	3	4	5	5	3	2	2	2	3	1
2	1	3	2	3	4	3	3	4	4	3	5	3	3	3	5	4	4	3	3	4
1	3	2	3	3	3	2	2	3	4	4	3	3	4	4	3	4	3	2	1	2
1	1	2	1	2	2	3	3	3	4	5	3	3	2	2	3	3	2	3	2	3
1	1	3	2	1	1	1	3	2	4	3	4	3	2	2	4	4	4	4	5	4
3	3	4	2	3	4	2	2	1	3	2	3	4	5	3	2	2	1	2	2	1
2	1	3	2	2	2	3	2	4	3	4	4	3	2	3	4	4	3	3	4	2
3	4	3	2	3	4	4	4	3	4	4	5	3	4	4	3	4	3	3	4	4
2	2	3	1	3	3	3	3	2	4	4	3	4	5	4	4	3	4	3	4	2
1	2	3	4	3	4	2	2	2	2	3	3	4	4	4	2	3	2	3	2	3
4	3	3	2	2	2	2	1	1	5	5	4	3	3	4	3	4	2	3	4	2
1	2	3	3	4	4	4	3	3	3	4	2	4	3	3	4	3	5	3	4	2
3	2	3	3	4	4	5	5	4	3	2	3	4	4	5	4	4	3	2	2	3
2	1	2	1	3	3	2	1	2	4	3	4	3	3	2	4	5	5	3	4	3
4	4	3	2	3	3	2	3	1	2	3	1	4	4	5	3	3	3	2	2	2
2	3	3	1	2	3	2	3	2	2	3	3	4	4	4	2	2	1	2	1	2
2	3	3	4	4	4	3	2	3	5	5	5	4	4	4	4	4	4	3	3	2
2	3	1	2	2	2	2	3	3	4	4	3	4	4	3	3	3	4	3	4	3
3	2	4	2	1	2	3	2	2	4	4	5	4	5	5	2	1	1	3	2	2
4	4	5	2	2	1	1	1	3	3	4	3	5	4	3	3	3	2	2	2	3
2	3	2	1	3	4	4	5	4	4	3	5	4	3	4	2	3	1	3	4	3
2	1	2	2	2	2	1	3	2	4	5	4	3	3	2	2	1	3	3	3	3
2	3	2	3	4	5	3	2	2	5	5	3	3	4	4	5	3	4	4	3	5
3	3	4	4	3	3	3	3	3	3	2	4	4	4	5	4	5	3	3	3	4
3	3	2	1	1	1	1	1	1	3	4	4	3	2	2	3	4	2	3	3	4
1	3	1	1	3	4	2	3	3	2	2	3	4	4	5	3	3	2	3	3	3
4	5	4	2	2	3	2	1	2	3	3	3	4	5	4	3	2	4	2	1	1
1	1	2	3	2	2	4	3	3	4	4	5	3	4	4	4	5	5	3	3	4
2	3	2	3	4	4	1	2	2	5	3	5	4	3	4	5	3	3	3	3	2
1	3	1	3	3	3	2	3	2	3	3	2	3	3	4	4	4	3	2	2	1
3	2	4	2	3	2	1	2	2	4	3	3	4	4	5	2	1	1	3	4	3
1	3	1	3	2	3	3	3	2	4	4	4	3	2	2	4	3	5	3	4	3
1	3	1	1	3	4	2	3	3	3	4	3	4	4	5	2	3	1	3	3	4
2	3	1	3	2	1	4	5	4	2	1	2	5	5	5	3	2	3	1	2	3
2	1	3	3	2	1	2	2	3	4	5	4	4	3	5	2	1	1	2	1	1
2	3	2	2	3	3	2	2	1	3	2	3	4	5	3	3	3	2	2	2	1
1	2	1	2	1	3	2	2	3	4	4	3	3	4	4	5	5	5	3	3	4
1	3	1	2	1	3	1	3	2	5	5	5	3	2	3	4	5	4	3	4	4
1	1	3	4	3	3	2	2	3	5	4	4	4	5	4	3	2	2	3	2	2
2	2	1	2	1	3	2	2	2	5	4	4	3	4	4	2	3	3	4	5	5
3	4	3	3	2	2	2	2	1	3	4	3	4	4	3	3	2	2	3	4	3
1	2	2	1	2	3	2	2	3	4	3	5	3	2	2	3	3	4	3	2	4
2	1	2	1	1	2	3	2	4	5	5	3	4	3	4	3	4	3	3	2	4
3	2	2	1	1	3	1	1	3	3	3	3	4	5	3	4	4	3	2	3	3
